# Supplementary material for: Cistracurium Besylate 10 mg/mL Solution Compounded in a Hospital Pharmacy to Prevent Drug Shortages: A Stability Study Involving Four Degradation Products
Source: Pharmaceutics. 2023 May 4;15(5):1404. doi: 10.3390/pharmaceutics15051404 (PMC10221331; doi:10.3390/pharmaceutics15051404)
Supplement: Supplementary file 1 [file pharmaceutics-15-01404-s001.zip]

Archive with 1 entries (1 files):
- pharmaceutics-2340920-supplementary.pdf
